# Supplementary material for: An analysis of fertility and fecundity in the Australian sheep flock between 2006 and 2019
Source: Sci Rep. 2024 Aug 1;14:17781. doi: 10.1038/s41598-024-67847-4 (PMC11294327; doi:10.1038/s41598-024-67847-4)
Supplement: Supplementary file 1 — Supplementary Table1. [file 41598_2024_67847_MOESM1_ESM.xlsx]

## Sheet: Table
SCAN TYPE
Model	Preg rate (All)	beta coefficient	95% LCI	95% UCI	95% CI	P-value	diff beta coeff	Difference to intercept	Pairwise comparison	diff beta coeff	Difference to intercept
Intercept	SIL, winter, pastoral								(Numerator : Denominator)
Scan type
Intercept	scanned in lamb	0.54	0.53	0.55	(0.55 to 0.53)	<0.001
	multiples	0.6	0.61	0.6	(0.6 to 0.61)	<0.001	-0.06	1.30269
Season
Intercept	winter	0.54	0.53	0.55	(0.55 to 0.53)	<0.001
	spring	0.36	0.37	0.35	(0.35 to 0.37)	<0.001	0.18	1.15955	Summer : Spring	0.05	1.14935
	summer	0.31	0.32	0.31	(0.31 to 0.32)	<0.001	0.23	1.13381	Autumn : Spring	0.04	1.15498
	autumn	0.32	0.33	0.31	(0.31 to 0.33)	<0.001	0.22	1.13885	Autumn-Summer	-0.01	1.15957
Broadacre zone
Intercept	Pastoral zone	0.54	0.53	0.55	(0.55 to 0.53)	<0.001
	High rainfall zone	0.19	0.2	0.18	(0.18 to 0.2)	<0.001	0.35	1.07704	What sheep zone : High rainfall zone	-0.07	1.1344
	Wheat-sheep zone	0.26	0.27	0.26	(0.26 to 0.27)	<0.001	0.28	1.10933
Model	Preg rate (Subset- Multiples only)
Intercept	SIL, winter, pastoral
Scan type
Intercept	scanned in lamb	-0.37	-0.49	-0.24	(-0.24 to -0.49)	<0.001
	multiples	1.76	1.64	1.89	(1.89 to 1.64)	<0.001	-2.13	3.84636
Season
Intercept	winter	-0.37				<0.001
	spring	-0.02	-0.00556	-0.03	(-0.03 to -0.00556)	0.006	-0.35	0.988288	Summer : Spring	0.08	0.951943
	summer	-0.1	-0.08	-0.11	(-0.11 to -0.08)	<0.001	-0.27	0.943715	Autumn : Spring	-0.11	1.04756
	autumn	0.09	0.11	0.08	(0.08 to 0.11)	<0.001	-0.46	1.0557	Autumn-Summer	-0.19	1.04944
Broadacre zone
Intercept	Pastoral zone	-0.37				<0.001
	High rainfall zone	0.37	0.39	0.36	(0.36 to 0.39)	<0.001	-0.74	1.26482	What sheep zone : High rainfall zone	0.05	1.15407
	Wheat-sheep zone	0.32	0.34	0.3	(0.3 to 0.34)	<0.001	-0.69	1.22306
Model	Reproduction rate (Subset- Multiples only)
Intercept	SIL, winter, pastoral
Scan type
Intercept	scanned in lamb	-14.96	.	-12.8	(-12.8 to .)	0.583
	multiples	14.11	.	11.95	(11.95 to .)	0.604	-29.07
Season
Intercept	winter	-14.96	.	-12.8	(-12.8 to .)	0.583
	spring	-0.04	-0.03	-0.05	(-0.05 to -0.03)	<0.001	-14.92	0.960789	Summer : Spring	0.07	0.946876
	summer	-0.11	-0.1	-0.12	(-0.12 to -0.1)	<0.001	-14.85	0.895834	Autumn : Spring	-0.08	1.02081
	autumn	0.04	0.05	0.08	(0.08 to 0.05)	<0.001	-15	1.04081	Autumn-Summer	-0.15	1.02153
Broadacre zone
Intercept	Pastoral zone	-14.96	.	-12.8	(-12.8 to .)	0.583
	High rainfall zone	0.46	0.48	0.45	(0.45 to 0.48)	<0.001	-15.42	1.58407	What sheep zone : High rainfall zone	-0.01	1.23219
	Wheat-sheep zone	0.47	0.48	0.45	(0.45 to 0.48)	<0.001	-15.43	1.59999
EWE AGE
Model	Preg rate (all)
Intercept	Lamb, winter, pastoral	-0.64
Age
Intercept	lamb	-0.64	-0.67	-0.61	(-0.61 to -0.67)	<0.001
	maiden	0.89	0.92	0.87	(0.87 to 0.92)	<0.001	-1.53	1.93966
	mature	1.19	1.21	1.16	(1.16 to 1.21)	<0.001	-1.83	2.49747	Mature : Maiden	-0.3	1.66579
Season
Intercept	winter	-0.64	-0.67	-0.61	(-0.61 to -0.67)	<0.001
	spring	0.79	0.81	0.77	(0.77 to 0.81)	<0.001	-1.43	1.78793	Summer : Spring	0.12	1.29788
	summer	0.67	0.68	0.67	(0.67 to 0.68)	<0.001	-1.31	1.62479	Autumn : Spring	0.46	1.12205
	autumn	0.33	0.35	0.31	(0.31 to 0.35)	<0.001	-0.97	1.25599	Autumn-Summer	0.34	1.13234
Broadacre zone
Intercept	Pastoral zone	-0.64	-0.67	-0.61	(-0.61 to -0.67)	<0.001
	High rainfall zone	0.22	0.26	0.23	(0.23 to 0.26)	<0.001	-0.86	1.16112	What sheep zone : High rainfall zone	-0.03	1.12645
	Wheat-sheep zone	0.25	0.26	0.23	(0.23 to 0.26)	<0.001	-0.89	1.18597
Model	Preg rate (Subset- Multiples only)
Intercept	Lamb, winter, pastoral	0.29
Age
Intercept	lamb	0.29	0.22	0.36	(0.36 to 0.22)	<0.001
	maiden	1.39	1.45	1.34	(1.34 to 1.45)	<0.001	-1.1	2.29037
	mature	1.48	1.53	1.43	(1.43 to 1.53)	<0.001	-1.19	2.45219	Mature : Maiden	-0.09	1.67658
Season
Intercept	winter	0.29	0.22	0.36	(0.36 to 0.22)	<0.001
	spring	0.06	0.11	0.006	(0.006 to 0.11)	0.027	0.23	1.02647	Summer : Spring	-0.12	1.09565
	summer	0.18	0.23	0.13	(0.13 to 0.23)	<0.001	0.11	1.08441	Autumn : Spring	0.25	0.916074
	autumn	-0.19	-0.13	-0.24	(-0.24 to -0.13)	<0.001	0.48	0.925938	Autumn-Summer	0.37	0.921245
Broadacre zone
Intercept	Pastoral zone	0.29	0.22	0.36	(0.36 to 0.22)	<0.001
	High rainfall zone	0.29	0.33	0.25	(0.25 to 0.33)	<0.001	0	1.14399	What sheep zone : High rainfall zone	0.32	0.987351
	Wheat-sheep zone	-0.03	0.01	-0.07	(-0.07 to 0.01)	0.197	0.32	0.987351
Model	Reproduction rate (Subset- Multiples only)
Intercept	Lamb, winter, pastoral	-1.48
Age
Intercept	lamb	-1.48	-1.56	-1.41	(-1.41 to -1.56)	<0.001
	maiden	0.49	0.56	0.43	(0.43 to 0.56)	<0.001	-1.97	1.51507
	mature	1	1.06	0.94	(0.94 to 1.06)	<0.001	-2.48	2.39967	Mature : Maiden	-0.51	1.65276
Season
Intercept	winter	-1.48	-1.56	-1.41	(-1.41 to -1.56)	<0.001
	spring	0.04	0.08	0.003	(0.003 to 0.08)	0.034	-1.52	1.03324	Summer : Spring	0.1	0.971465
	summer	-0.06	-0.02	-0.1	(-0.1 to -0.02)	<0.001	-1.42	0.952563	Autumn : Spring	0.39	0.855297
	autumn	-0.35	-0.31	-0.4	(-0.4 to -0.31)	<0.001	-1.13	0.759447	Autumn-Summer	0.29	0.847916
Broadacre zone
Intercept	Pastoral zone	-1.48	-1.56	-1.41	(-1.41 to -1.56)	<0.001
	High rainfall zone	0.26	0.29	0.23	(0.23 to 0.29)	<0.001	-1.74	1.24187	What sheep zone : High rainfall zone	0.33	0.970567
	Wheat-sheep zone	-0.07	-0.04	-0.1	(-0.1 to -0.04)	<0.001	-1.41	0.94493
EWE BREED
Model	Preg rate (all)
Intercept	Shedders, winter, pastoral	0.09
Breed
Intercept	Shedders	0.09	0.07	0.12	(0.12 to 0.07)	<0.001
	Terminal	0.66	0.69	0.63	(0.63 to 0.69)	<0.001	-0.57	1.44638	Maternal : Terminal	0.04	1.29267
	Maternal	0.62	0.64	0.6	(0.6 to 0.64)	<0.001	-0.53	1.41015	Merino : Terminal	-0.02	1.33184
	Merino	0.68	0.7	0.66	(0.66 to 0.7)	<0.001	-0.59	1.46504	Merino : Maternal	-0.06	1.34064
Season
Intercept	winter	0.09	0.07	0.12	(0.12 to 0.07)	<0.001
	spring	0.51	0.53	0.5	(0.5 to 0.53)	<0.001	-0.42	1.31769	Summer : Spring	0.09	1.19584
	summer	0.42	0.44	0.41	(0.41 to 0.44)	<0.001	-0.33	1.24924	Autumn : Spring	0.09	1.19584
	autumn	0.42	0.44	0.4	(0.4 to 0.44)	<0.001	-0.33	1.24924	Autumn-Summer	0	1.20697
Broadacre zone
Intercept	Pastoral zone	0.09	0.07	0.12	(0.12 to 0.07)	<0.001
	High rainfall zone	0.12	0.14	0.1	(0.1 to 0.14)	<0.001	-0.03	1.06088	What sheep zone : High rainfall zone	-0.26	1.21729
	Wheat-sheep zone	0.38	0.4	0.37	(0.37 to 0.4)	<0.001	-0.29	1.22075
Model	Preg rate (Subset- Multiples only)
Intercept	Shedders, winter, pastoral	-0.08
Breed
Intercept	Shedders	-0.08	-0.14	-0.03	(-0.03 to -0.14)	0.003
	Terminal	0.48	0.54	0.43	(0.43 to 0.54)	<0.001	-0.56	1.32035	Maternal : Terminal	-0.4	1.53932
	Maternal	0.88	0.92	0.84	(0.84 to 0.92)	<0.001	-0.96	1.73365	Merino : Terminal	-0.67	1.82497
	Merino	1.15	1.19	1.11	(1.11 to 1.19)	<0.001	-1.23	2.12224	Merino : Maternal	-0.27	1.63273
Season
Intercept	winter	-0.08	-0.14	-0.03	(-0.03 to -0.14)	0.003
	spring	0.21	0.25	0.17	(0.17 to 0.25)	<0.001	-0.29	1.12151	Summer : Spring	0.2	1.0045
	summer	0.01	0.05	-0.03	(-0.03 to 0.05)	0.569	-0.09	1.00523	Autumn : Spring	-0.13	1.18129
	autumn	0.34	0.39	0.29	(0.29 to 0.39)	<0.001	-0.42	1.21057	Autumn-Summer	-0.33	1.20146
Broadacre zone
Intercept	Pastoral zone	-0.08	-0.14	-0.03	(-0.03 to -0.14)	0.003
	High rainfall zone	0.84	0.88	0.8	(0.8 to 0.88)	<0.001	-0.92	1.6845	What sheep zone : High rainfall zone	0.08	1.34323
	Wheat-sheep zone	0.76	0.8	0.72	(0.72 to 0.8)	<0.001	-0.84	1.59189
Model	Reproduction rate (Subset- Multiples only)
Intercept	Shedders, winter, pastoral	-1.15
Breed
Intercept	Shedders	-1.15	-1.2	-1.1	(-1.1 to -1.2)	<0.001
	Terminal	0.49	0.54	0.44	(0.44 to 0.54)	<0.001	-1.64	1.48025	Maternal : Terminal	-0.07	1.28518
	Maternal	0.56	0.6	0.52	(0.52 to 0.6)	<0.001	-1.71	1.57014	Merino : Terminal	0.01	1.23404
	Merino	0.48	0.52	0.44	(0.44 to 0.52)	<0.001	-1.63	1.46792	Merino : Maternal	0.08	1.22397
Season
Intercept	winter	-1.15	-1.2	-1.1	(-1.1 to -1.2)	<0.001
	spring	0.008	0.04	-0.02	(-0.02 to 0.04)	0.603	-1.158	1.0061	Summer : Spring	0.118	0.948125
	summer	-0.11	-0.08	-0.14	(-0.14 to -0.08)	<0.001	-1.04	0.920885	Autumn : Spring	0.268	0.885984
	autumn	-0.26	-0.19	-0.26	(-0.26 to -0.19)	<0.001	-0.89	0.826111	Autumn-Summer	0.15	0.879236
Broadacre zone
Intercept	Pastoral zone	-1.15	-1.2	-1.1	(-1.1 to -1.2)	<0.001
	High rainfall zone	0.32	0.36	0.28	(0.28 to 0.36)	<0.001	-1.47	1.28643	What sheep zone : High rainfall zone	0.13	1.08803
	Wheat-sheep zone	0.19	0.23	0.16	(0.16 to 0.23)	<0.001	-1.34	1.15893
MOB SIZE
Model	Preg rate (all)
Intercept	<100, winter, pastoral	0.03
Mob size
Intercept	under 100 ewes	0.03	0.00594	0.05	(0.05 to 0.00594)	0.011
	100-200	0.4	0.42	0.38	(0.38 to 0.42)	<0.001	-0.37	1.24222	200-500 : 100-200	-0.23	1.3522
	200-500	0.63	0.65	0.61	(0.61 to 0.65)	<0.001	-0.6	1.43222	500-1000 : 100-200	-0.21	1.33728
	500-1000	0.61	0.62	0.59	(0.59 to 0.62)	<0.001	-0.58	1.41391	>1000 : 100-200	-0.3	1.40683
	>1000	0.7	0.71	0.68	(0.68 to 0.71)	<0.001	-0.67	1.49927	500-1000 : 200-500	-0.02	1.31816
									>1000 : 200-500	0.07	1.26087
									>1000 : 500-1000	-0.09	1.3569
Season
Intercept	winter	0.03	0.00594	0.05	(0.05 to 0.00594)	0.011
	spring	0.4	0.41	0.39	(0.39 to 0.41)	<0.001	-0.37	1.24222	Summer : Spring	0.05	1.16818
	summer	0.35	0.35	0.34	(0.34 to 0.35)	<0.001	-0.32	1.20639	Autumn : Spring	0.08	1.15135
	autumn	0.32	0.32	0.31	(0.31 to 0.32)	<0.001	-0.29	1.18574	Autumn-Summer	0.03	1.1559
Broadacre zone
Intercept	Pastoral zone	0.03	0.00594	0.05	(0.05 to 0.00594)	0.011
	High rainfall zone	0.36	0.37	0.35	(0.35 to 0.37)	<0.001	-0.33	1.21341	What sheep zone : High rainfall zone	-0.03	1.19602
	Wheat-sheep zone	0.39	0.4	0.39	(0.39 to 0.4)	<0.001	-0.36	1.23491
Model	Preg rate (Subset- Multiples only)
Intercept	<100, winter, pastoral	0.75
Mob size
Intercept	under 100 ewes	0.75	0.71	0.8	(0.8 to 0.71)	<0.001
	100-200	0.5	0.55	0.45	(0.45 to 0.55)	<0.001	0.25	1.20812	200-500 : 100-200	-0.24	1.41376
	200-500	0.74	0.79	0.7	(0.7 to 0.79)	<0.001	0.01	1.3516	500-1000 : 100-200	-0.17	1.36026
	500-1000	0.67	0.71	0.62	(0.62 to 0.71)	<0.001	0.08	1.30614	>1000 : 100-200	-0.1	1.31038
	>1000	0.6	0.65	0.56	(0.56 to 0.65)	<0.001	0.15	1.26375	500-1000 : 200-500	-0.07	1.40308
									>1000 : 200-500	-0.14	1.45573
									>1000 : 500-1000	0.07	1.27828
Season
Intercept	winter	0.75	0.71	0.8	(0.8 to 0.71)	<0.001
	spring	-0.03	-0.02	-0.05	(-0.05 to -0.02)	<0.001	0.78	0.990518	Summer : Spring	0.07	0.951705
	summer	-0.1	-0.09	-0.12	(-0.12 to -0.09)	<0.001	0.85	0.96947	Autumn : Spring	-0.13	1.05337
	autumn	0.1	0.11	0.09	(0.09 to 0.11)	<0.001	0.65	1.03374	Autumn-Summer	-0.2	1.05521
Broadacre zone
Intercept	Pastoral zone	0.75	0.71	0.8	(0.8 to 0.71)	<0.001
	High rainfall zone	0.38	0.4	0.37	(0.37 to 0.4)	<0.001	0.37	1.14831	What sheep zone : High rainfall zone	0.05	1.15878
	Wheat-sheep zone	0.33	0.35	0.31	(0.31 to 0.35)	<0.001	0.42	1.12543
Model	Reproduction rate (Subset- Multiples only)
Intercept	<100, winter, pastoral	-1.21
Mob size
Intercept	under 100 ewes	-1.21	-1.26	-1.17	(-1.17 to -1.26)	<0.001
	100-200	0.19	0.23	0.14	(0.14 to 0.23)	<0.001	-1.4	1.16118	200-500 : 100-200	-0.07	1.1344
	200-500	0.26	0.31	0.22	(0.22 to 0.31)	<0.001	-1.47	1.22872	500-1000 : 100-200	-0.19	1.20925
	500-1000	0.38	0.43	0.34	(0.34 to 0.43)	<0.001	-1.59	1.3561	>1000 : 100-200	-0.21	1.22262
	>1000	0.4	0.45	0.36	(0.36 to 0.45)	<0.001	-1.61	1.37885	500-1000 : 200-500	0.12	1.06542
									>1000 : 200-500	0.14	1.05551
									>1000 : 500-1000	-0.02	1.19974
Season
Intercept	winter	-1.21	-1.26	-1.17	(-1.17 to -1.26)	<0.001
	spring	-0.03	-0.02	-0.04	(-0.04 to -0.02)	<0.001	-1.18	0.977234	Summer : Spring	0.08	0.947136
	summer	-0.11	-0.01	-0.12	(-0.12 to -0.01)	<0.001	-1.1	0.919761	Autumn : Spring	-0.07	1.02071
	autumn	0.04	0.05	0.02	(0.02 to 0.05)	<0.001	-1.25	1.03144	Autumn-Summer	-0.15	1.02153
Broadacre zone
Intercept	Pastoral zone	-1.21	-1.26	-1.17	(-1.17 to -1.26)	<0.001
	High rainfall zone	0.45	0.47	0.44	(0.44 to 0.47)	<0.001	-1.66	1.43777	What sheep zone : High rainfall zone	0	1.22128
	Wheat-sheep zone	0.45	0.46	0.44	(0.44 to 0.46)	<0.001	-1.66	1.43777
METHOD OF MATING
Intercept	Preg rate (sil/Empty only)
	ET, winter, pastoral	0.11
Intercept	ET	0.11	0.00259	0.22	(0.22 to 0.00259)	0.046
	AI	0.17	0.28	0.06	(0.06 to 0.28)	0.003	-0.06	1.08756
	Natural	0.53	0.63	0.42	(0.42 to 0.63)	<0.001	-0.42	1.33026	Natural : AI	-0.36	1.31983
Season
Intercept	winter	0.11	0.00259	0.22	(0.22 to 0.00259)	0.046
	spring	0.39	0.4	0.39	(0.39 to 0.4)	<0.001	-0.28	1.22539	Summer : Spring	0.06	1.15784
	summer	0.33	0.34	0.32	(0.32 to 0.34)	<0.001	-0.22	1.18474	Autumn : Spring	0.07	1.15225
	autumn	0.32	0.33	0.31	(0.31 to 0.33)	<0.001	-0.21	1.1782	Autumn-Summer	0.01	1.15773
Broadacre zone
Intercept	Pastoral zone	0.11	0.00259	0.22	(0.22 to 0.00259)	0.046
	High rainfall zone	0.39	0.4	0.38	(0.38 to 0.4)	<0.001	-0.28	1.22539	What sheep zone : High rainfall zone	-0.01	1.19856
	Wheat-sheep zone	0.4	0.41	0.39	(0.39 to 0.41)	<0.001	-0.29	1.2324
Model
Intercept	Preg rate (Subset- Multiples only)
	ET, winter, pastoral	0.45
ART
Intercept	ET	0.45	0.27	0.64	(0.64 to 0.27)	<0.001
	AI	0.31	0.49	0.12	(0.12 to 0.49)	0.002	0.14	1.1415
	Natural	0.95	1.14	0.77	(0.77 to 1.14)	<0.001	-0.5	1.61741	Natural : AI	-0.64	1.67094
Season
Intercept	winter	0.45	0.27	0.64	(0.64 to 0.27)	<0.001
	spring	-0.01	0.00245	-0.03	(-0.03 to 0.00245)	0.106	0.46	0.996126	Summer : Spring	0.09	0.952181
	summer	-0.1	-0.09	-0.11	(-0.11 to -0.09)	<0.001	0.55	0.962947	Autumn : Spring	-0.1	1.04732
	autumn	0.09	0.11	0.08	(0.08 to 0.11)	<0.001	0.36	1.03667	Autumn-Summer	-0.19	1.04944
Broadacre zone
Intercept	Pastoral zone	0.45	0.27	0.64	(0.64 to 0.27)	<0.001
	High rainfall zone	0.37	0.39	0.35	(0.35 to 0.39)	<0.001	0.08	1.17433	What sheep zone : High rainfall zone	0.06	1.14847
	Wheat-sheep zone	0.31	0.33	0.3	(0.3 to 0.33)	<0.001	0.14	1.1415
Model
Intercept	Reproduction rate (Subset- Multiples only)
	ET, winter, pastoral	-1.89
ART
Intercept	ET	-1.89	-2.13	-1.66	(-1.66 to -2.13)	<0.001
	AI	0.77	1.02	0.54	(0.54 to 1.02)	<0.001	-2.66	2.00755
	Natural	1.04	1.28	0.81	(0.81 to 1.28)	<0.001	-2.93	2.58914	Natural : AI	-0.27	1.57891
Season
Intercept	winter	-1.89	-2.13	-1.66	(-1.66 to -2.13)	<0.001
	spring	-0.04	-0.03	-0.05	(-0.05 to -0.03)	<0.001		0.262489	Summer : Spring	0.07	0.946876
	summer	-0.11	-0.1	-0.12	(-0.12 to -0.1)	<0.001	0.07	0.253616	Autumn : Spring	-0.08	1.02081
	autumn	0.04	0.05	0.03	(0.03 to 0.05)	<0.001	-0.08	0.27342	Autumn-Summer	-0.15	1.02153
Broadacre zone
Intercept	Pastoral zone	-1.89	-2.13	-1.66	(-1.66 to -2.13)	<0.001
	High rainfall zone	0.46	0.47	0.44	(0.44 to 0.47)	<0.001		0.262489	What sheep zone : High rainfall zone	0	1.22603
	Wheat-sheep zone	0.46	0.48	0.45	(0.45 to 0.48)	<0.001	0	0.262489
